# Supplementary material for: The complete mitochondrial genome of stag beetle Lucanus cervus (Coleoptera: Lucanidae) and phylogenetic analysis
Source: PeerJ. 2019 Dec 19;7:e8274. doi: 10.7717/peerj.8274 (PMC6925956; doi:10.7717/peerj.8274)
Supplement: Supplemental Information 2 [file peerj-07-8274-s002.txt]

>Feature Lucanus_cervus
1	64	gene
			gene	trnI
1	64	tRNA
			product	tRNA-Ile
130	62	gene
			gene	trnQ
130	62	tRNA
			product	tRNA-Gln
130	197	gene
			gene	trnM
130	197	tRNA
			product	tRNA-Met
198	1211	gene
			gene	nad2
198	1211	CDS
			gene	nad2
			codon_start	1
			transl_table	5
			product	NADH dehydrogenase subunit 2
1214	1279	gene
			gene	trnW
1214	1279	tRNA
			product	tRNA-Trp
1336	1272	gene
			gene	trnC
1336	1272	tRNA
			product	tRNA-Cys
1400	1337	gene
			gene	trnY
1400	1337	tRNA
			product	tRNA-Tyr
1402	2932	gene
			gene	cox1
1402	2932	CDS
			gene	cox1
			codon_start	1
			transl_table	5
			product	cytochrome c oxidase subunit I
2933	2998	gene
			gene	trnL2
2933	2998	tRNA
			product	tRNA-Leu
2999	3682	gene
			gene	cox2
2999	3682	CDS
			gene	cox2
			codon_start	1
			transl_table	5
			product	cytochrome c oxidase subunit II
3683	3752	gene
			gene	trnK
3683	3752	tRNA
			product	tRNA-Lys
3753	3815	gene
			gene	trnD
3753	3815	tRNA
			product	tRNA-Asp
3816	3971	gene
			gene	atp8
3816	3971	CDS
			gene	atp8
			codon_start	1
			transl_table	5
			product	ATP synthase F0 subunit 8
3968	4635	gene
			gene	atp6
3968	4635	CDS
			gene	atp6
			codon_start	1
			transl_table	5
			product	ATP synthase F0 subunit 6
4635	5419	gene
			gene	cox3
4635	5419	CDS
			gene	cox3
			codon_start	1
			transl_table	5
			product	cytochrome c oxidase subunit III
5419	5480	gene
			gene	trnG
5419	5480	tRNA
			product	tRNA-Gly
5481	5832	gene
			gene	nad3
5481	5834	CDS
			gene	nad3
			codon_start	1
			transl_table	5
			product	NADH dehydrogenase subunit 3
5833	5897	gene
			gene	trnA
5833	5897	tRNA
			product	tRNA-Ala
5897	5960	gene
			gene	trnR
5897	5960	tRNA
			product	tRNA-Arg
5960	6023	gene
			gene	trnN
5960	6023	tRNA
			product	tRNA-Asn
6024	6090	gene
			gene	trnS1
6024	6090	tRNA
			product	tRNA-Ser
6092	6153	gene
			gene	trnE
6092	6153	tRNA
			product	tRNA-Glu
6214	6152	gene
			gene	trnF
6214	6152	tRNA
			product	tRNA-Phe
7928	6214	gene
			gene	nad5
7928	6214	CDS
			gene	nad5
			codon_start	1
			transl_table	5
			product	NADH dehydrogenase subunit 5
7990	7929	gene
			gene	trnH
7990	7929	tRNA
			product	tRNA-His
9323	7990	gene
			gene	nad4
9323	7990	CDS
			gene	nad4
			codon_start	1
			transl_table	5
			product	NADH dehydrogenase subunit 4
9604	9317	gene
			gene	nad4l
9604	9317	CDS
			gene	nad4l
			codon_start	1
			transl_table	5
			product	NADH dehydrogenase subunit 4l
9607	9670	gene
			gene	trnT
9607	9670	tRNA
			product	tRNA-Thr
9736	9675	gene
			gene	trnP
9736	9675	tRNA
			product	tRNA-Pro
9741	10238	gene
			gene	nad6
9741	10238	CDS
			gene	nad6
			codon_start	1
			transl_table	5
			product	NADH dehydrogenase subunit 6
10238	11378	gene
			gene	cob
10238	11378	CDS
			gene	cob
			codon_start	1
			transl_table	5
			product	cytochrome b
11379	11443	gene
			gene	trnS2
11379	11443	tRNA
			product	tRNA-Ser
12413	11463	gene
			gene	nad1
12413	11463	CDS
			gene	nad1
			codon_start	1
			transl_table	5
			product	NADH dehydrogenase subunit 1
12476	12414	gene
			gene	trnL1
12476	12414	tRNA
			product	tRNA-Leu
13720	12477	gene
			gene	16S rRNA
13720	12477	rRNA
			product	l6S ribosomal RNA
13788	13721	gene
			gene	trnV
13788	13721	tRNA
			product	tRNA-Val
14593	13788	gene
			gene	12S rRNA
14593	13788	rRNA
			product	l2S ribosomal RNA
14594	20109	misc_feature
			note	Contral region
